# Supplementary material for: High Heterogeneity of Escherichia coli Sequence Types Harbouring ESBL/AmpC Genes on IncI1 Plasmids in the Colombian Poultry Chain
Source: PLoS One. 2017 Jan 26;12(1):e0170777. doi: 10.1371/journal.pone.0170777 (PMC5268450; doi:10.1371/journal.pone.0170777)
Supplement: S1 Table — (XLSX) [file pone.0170777.s001.xlsx]

## Sheet: S1
S1 Table. Drugs and range of concentrations tested with the BD Phoenix panels NMIC-121
Drug		Range (mg/l)
Aminoglycosides
	Amikacin	8–32
	Gentamicin	2–8
	Tobramycin	2–8
Penicillin beta-lactamase inhibitor combinations
	Amoxicillin–clavulanic acid	4, 2–16, 8
	Ampicillin	4–16
	Piperacilin-tazobactam	2, 4–64, 4
Monobactams
	Aztreonam	2–16
Cephalosporins, 1st and 2nd generation
	Cefazolin	2–16
	Cefoxitin	4–16
Cephalosporins, 3rd and 4th generation
	Ceftazidime	0.5–2
	Cefotaxime	4–32
	Ceftriaxone	2–32
	Cefepime	1–16
Carbapenems
	Ertapenem	0.5–4
	Imipenem	1–8
	Meropenem	1–8
Fluoroquinolones
	Ciprofloxacin	0.5–2
	Levofloxacin	1–4
Nitrofurans
	Nitrofurantoin	16–64
Tetracyclines
	Tetracycline	2–8
Others
	Trimethoprim-sulfamethoxazole	0.5, 9.5–2, 38
